# Supplementary material for: Bioactivity Profiling of Daedaleopsis confragosa (Bolton) J. Schröt. 1888: Implications for Its Possible Application in Enhancing Women’s Reproductive Health
Source: Pharmaceuticals (Basel). 2024 May 8;17(5):600. doi: 10.3390/ph17050600 (PMC11123820; doi:10.3390/ph17050600)
Supplement: Supplementary file 1 [file pharmaceuticals-17-00600-s001.zip]

Archive with 1 entries (1 files):
- pharmaceuticals-2989753-supplementary.pdf
